# Supplementary material for: Butyrophilin-like 2 regulates site-specific adaptations of intestinal γδ intraepithelial lymphocytes
Source: Commun Biol. 2021 Jul 26;4:913. doi: 10.1038/s42003-021-02438-x (PMC8313535; doi:10.1038/s42003-021-02438-x)
Supplement: Supplementary file 3 — Supplementary Data 1 [file 42003_2021_2438_MOESM3_ESM.xlsx]

## Sheet: Main Fig.1
Figure 1C
	Genotype	Segment	Relative expression levels
	WT	Duodenum	0.942438	1	1.8522	1.31012	1.35115
		Jejunum	0.843822	1.02633	0.966607	0.498839	0.953166
		Ileum	0.784489	0.924478	0.668811	0.633209	0.733422
		Colon	0.0727562	0.0369086	0.243451	0.315034	0.113889
	Btnl2-KO	Duodenum	0.0943969	0	0.306989	0	0.00217995	0.00052551
		Jejunum	0.00305317	0.00176846	0	0	0.178146	0
		Ileum	9.31223e-05	0.0517449	7.43293e-05	0	3.27611e-05	0
		Colon	0.00241096	0.0150975	0.00116106	0.000283955	0.00701899	0.00251115

## Sheet: Main Fig.2
Figure 2A
	Chart title	Genotype	Segment	% in total cells
	𝛄𝛅 IEL	WT	Duodenum	28.4	25.1	38.5	37.3	24.6
		Btnl2-KO		22.2	16.3	32.9	36.1	36.5	32.2
		WT	Jejunum	20.2	20.7	16.7	19.8	23.2
		Btnl2-KO		31	25.2	18	28.2	31.5	29
		WT	Ileum	8.24	5.92	3.95	14.9	10.2	7.53	4.72	5.9	15.9	11.7	4.88	5.59	12.6
		Btnl2-KO		10.2	15.3	9.74	12.7	11	23.6	14.4	11.6	7.62	17.5	5.81	16.5	9.76	15.7	11.3
	Chart title	Genotype	Segment	% in total cells
	CD8𝛂𝛂+ 𝛄𝛅 IELs	WT	Duodenum	25.4	24	38.1	34.8	23.1
		Btnl2-KO		17	34.7	37.7	35.5	31
		WT	Jejunum	17.7	20.6	15.7	17.2	21.5
		Btnl2-KO		24.1	20.1	28.7	31.5	26.2
		WT	Ileum	3.43	2.59	1.76	4.7829	4.182	2.88399	1.24136	2.4072	5.98	4.09	2.99	1.79	2.25
		Btnl2-KO		4.56	5.65	4.31	12.7	11	5.1562	5.5	8.2364	6.6816	4.8	5.1	6.74	6.09	4.04	4.03
Figure 2B
	Chart title	Chart title	Weeks	Genotype	% in TCR𝛃- cells
	𝛄𝛅 IELs	Total	7-17	WT	38.4	34.2	47.1	33.1	30.8	50.1	54.6	36.6	27	59.4	26.3	18.5	22.3	11.8	37.2	18.9	41.3	32.7	21.4	68.9	46.3	18	14.7	54.5
				Btnl2-KO	33.5	40.4	27	56.7	74.2	64.8	69	71.7	70.7	79.1	46.3	27	37.9	43.1	38.1	38.2	35.2	33.4	57.5	62.6	26.5	64.3	52.9
			26-28	WT	24	14.4	25.6	10.1	14.6	14.3
				Btnl2-KO	38.1	28.9	20.9	26.1	28	13.9
		CD8𝛂𝛂+	7-17	WT	24.3	22.5	28.7	23.1	20.5	27.8	39.1	23.4	15	44.6	18.4	13	15.9	8.38	26.5	13.6	29.4	24.8	13	52.3	35.6	12.4	10.6	39.6
				Btnl2-KO	22.1	25.1	16.5	38.9	54.1	47.6	38.4	53.9	50	59.9	35.3	19.2	26.7	32	27.8	28.3	23.7	20.3	32.5	45.8	18.2	50.8	38
			26-28	WT	13.8	10.4	19.5	7.1	8.68	9.41
				Btnl2-KO	26.5	19.1	13.3	16.7	18.4	9.08
		CD8𝛂𝛃+	7-17	WT	1.02	1.46	2.35	1.08	1.79	0.89	1.83	0.65	0.57	1.19	0.6	0.51	0.23	0.36	1	0.27	1.03	0.8	0.49	2	1.64	0.59	0.93	3.33
				Btnl2-KO	0.91	1.66	1.54	1.29	1.15	1.39	0.45	1.23	1.73	2.28	0.29	0.58	0.45	1.83	1.02	0.83	2.05	0.61	2.4	7.01	2.41	2.69	3.22
			26-28	WT	0.53	0.24	0.37	0.18	0.32	0.78
				Btnl2-KO	1.25	0.33	0.21	1.63	0.62	0.51
		CD8𝛂𝛃-	7-17	WT	13	10.2	15.9	8.78	8.42	21.3	13.6	12.4	11.3	13.6	7.22	5.01	6.16	3.06	9.72	5.01	10.8	7.13	7.81	14.6	8.86	4.89	3.09	11.4
				Btnl2-KO	10.3	13.4	8.82	16.4	18.7	15.7	29.8	16.5	18.9	16.8	10.7	7.21	10.7	9.24	9.2	8.95	9.29	12.4	22.4	9.5	5.66	10.6	11.3
			26-28	WT	9.63	3.78	5.66	2.79	5.57	4.07
				Btnl2-KO	10.4	9.44	7.35	7.67	9.04	4.32
Figure 2C
	Chart title	Chart title	Weeks	Genotype	% in total cells
	𝛂𝛃 IELs	Total	7-17	WT	43.9	36.1	40.5	36.6	35.4	20.7	52.4	35.3	28.3	23	41.5	28.4	44.4	18.9	38.6	45.8	43.4	55.4	59.3	64.8	58.7	27.4	43.8	64.3
				Btnl2-KO	55.5	50.5	40.9	49.6	42.5	55.7	59.1	35.2	15.9	51.9	52.6	16.7	62.6	42.6	41	45.8	60.6	53.2	25.7	47.5	43.9	45.9	62.4
			26-28	WT	71.9	24.7	40.5	34.3	48.9	30.3
				Btnl2-KO	57.6	69.1	26.4	58.2	57.5	33.6
		CD8𝛂𝛂+	7-17	WT	13.3	13.6	12.1	15.3	11.9	8.08	12.6	16.4	13.3	20.5	17.1	8.19	14.1	4.63	18.8	13.2	6.93	6.02	6.46	24.6	19.6	5.43	8.66	21.3
				Btnl2-KO	17	15.9	13.8	18.8	8.56	11.2	6.95	8.52	21.8	16.3	28.2	6.42	18.4	13.9	29.7	34.2	14.4	5.73	7.37	13.5	11.6	15.6	18.5
			26-28	WT	17.9	5.47	12.4	16.7	11	11.5
				Btnl2-KO	18.8	16.1	4.53	27.8	10.7	7.81
		CD8𝛂𝛃+	7-17	WT	23.3	13.3	18.8	14.8	13.2	25.7	27.5	19.9	33.6	34.7	12.9	12	19.6	8.36	27.7	16.7	14	10.5	9.65	27.5	21.2	7.18	12.8	27.7
				Btnl2-KO	27.5	26.2	17.1	21.6	40.2	27.1	31.6	34	36.3	34.4	15.7	6.08	23.2	17.2	15.5	16.4	13.2	7.26	13	19.5	10.5	15	25.6
			26-28	WT	24.9	6.74	8.54	10.4	24.1	10.1
				Btnl2-KO	16.3	23.8	6.54	7.54	20.2	11.4
		CD8𝛂𝛃-	7-17	WT	13	10.2	15.9	8.78	8.42	21.3	13.6	12.4	11.3	13.6	7.22	5.01	6.16	3.06	9.72	5.01	10.8	7.13	7.81	12.6	14.5	13.6	19.6	13.1
				Btnl2-KO	10.9	8.11	9.84	8.94	3.15	3.97	5.37	5.45	3.25	7.59	11.5	8.12	10.6	5.93	5.41	7.32	6.49	2.8	4.74	13.6	20	15.1	15
			26-28	WT	9.63	3.78	5.66	2.79	5.57	4.07
				Btnl2-KO	15.7	6.52	10.9	6.04	9.54	7.49
Figure 2D
	Chart title	Genotype	Segment	% in total cells
	𝛄𝛅 IELs	WT	Total	11.8	37.2	18.9	41.3	32.7	21.4	50.1	54.6	36.6	27	59.4	26.3	18.5	22.3
		Btnl2-KO		43.1	38.1	38.2	35.2	33.4	74.2	64.8	69	71.7	70.7	79.1	46.3	27	37.9
		WT	CD8𝛂𝛂+	8.38	26.5	13.6	29.4	24.8	13	27.8	39.1	23.4	15	44.6	18.4	13	15.9
		Btnl2-KO		32	27.8	28.3	23.7	20.3	54.1	47.6	38.4	53.9	50	59.9	35.3	19.2	26.7
		WT	CD8𝛂𝛃+	0.36	1	0.27	1.03	0.8	0.49	0.89	1.83	0.65	0.57	1.19	0.87	0.7	0.34
		Btnl2-KO		1.83	1.02	0.83	2.05	0.61	1.15	1.39	0.45	1.23	1.73	2.28	0.35	0.93	0.24
		WT	CD8𝛂𝛃-	3.06	9.72	5.01	10.8	7.13	7.81	21.3	13.6	12.4	11.3	13.6	7.22	5.01	6.16
		Btnl2-KO		9.24	9.2	8.95	9.29	12.4	18.7	15.7	29.8	16.5	18.9	16.8	10.7	7.21	10.7
Figure 2E
	Chart title	Genotype	Segment	% in CD45+
	LPL	WT	Duodenum	0.84	0.67	1.36	1.24	1.91
		Btnl2-KO		1.93	1.77	0.76	0.92	1.5	1.26
		WT	Jejunum	1.56	1.51	1.2	1.14	1.64	2.4
		Btnl2-KO		0.63	1.94	1.06	1.19	1.8
		WT	Ileum	0.72	0.4	1.01	1.4	1.33
		Btnl2-KO		0.73	0.87	0.37	0.29	1.13
		Genotype	Tissue	% in CD45+
		WT	MLN	2.46	2.44	2.33	1.98	1.89
		Btnl2-KO		1.81	1.84	1.99	2.44	2.49	2.31
		WT	Spleen	0.95	0.83	0.78	0.77	0.85	0.71
		Btnl2-KO		0.77	0.83	0.83	0.72	0.93	0.81
		WT	Peyer's Patches	1.6	1.67	1.31
		Btnl2-KO		1.52	1.33	1.31

## Sheet: Main Fig.3
Figure 3B
	Chart title	Segment	Fc fusion protein	% Suppression
	WT CD8𝛂𝛂+ 𝛄𝛅 IELs	Duodenum	mFc	1.00671	0	3.79747	5.02793	13.1833
			BTNL2-Fc	14.7651	29.8817	20.8861	31.2849	30.8682
			PDL1-Fc	10.9467	9.81013	28.4916	27.3312
		Jejunum/ileum	mFc	14.0673	20.8609	26.087	27.4576
			BTNL2-Fc	43.1193	58.9404	70.1186	54.9153
			PDL1-Fc	40.6728	51.6556	50.9881	46.1017
	WT CD8𝛂𝛃+ 𝛂𝛃 IELs	Duodenum	mFc	39.3023	11.5044	0	13.3858	0
			BTNL2-Fc	22.4806	12.5664	0	0	0
			PDL1-Fc	0	2.77778	0	0.925926
		Jejunum/ileum	mFc	8.10811	0	7.07547	0
			BTNL2-Fc	3.6036	0	29.2453	0
			PDL1-Fc	0	0	43.3962	0
Figure 3C
	Chart title	Segment	Fc fusion protein	% Suppression
	Btnl2-KO CD8𝛂𝛂+ 𝛄𝛅 IELs	Duodenum	mFc	0	26.7477	7.12329	11.6667	0.56338
			BTNL2-Fc	39.0071	31.307	32.8767	24.7222	10.7042
			PDL1-Fc	6.38298	11.8541	13.6986	12.5	17.4648
		Jejunum/ileum	mFc	6.93069	18.2768	19.0722	12.3016	9.19881
			BTNL2-Fc	55.3465	26.3708	31.701	57.9365	44.8071
			PDL1-Fc	32.6733	43.8642	45.6186	48.0159	43.6202
	Btnl2-KO CD8𝛂𝛃+ 𝛂𝛃 IELs	Duodenum	mFc	0	0	0	0	28.1005
			BTNL2-Fc	0	28.0488	38.7856	35.4415	0
			PDL1-Fc	0	17.6829	5.70012	17.4224	10.2041
		Jejunum/ileum	mFc	0	0	0	0	9.89011
			BTNL2-Fc	0	0	0	28.3784	0
			PDL1-Fc	0	0	0	6.08108	0
Figure 3E
		Segment	Genotype	% BrdU+ CD8𝛂𝛂+ 𝛄𝛅 IELs
		Duodenum	WT	6.51	6.48	5.08	5.37	6.11
			Btnl2-KO	9.04	7.38	4.42	7.88	8.36
		Jejunum	WT	15.6	7.39	6.29	6.47	6.57
			Btnl2-KO	7.15	8.56	4.18	6.99	10.2
		Ileum	WT	7.97	4.89	5.29	5.42
			Btnl2-KO	8.45	10.9	8.29	11.8
		Segment	Genotype	% BrdU+ CD8𝛂𝛃+ 𝛂𝛃 IELs
		Duodenum	WT	11.8	16.8	8.53	13.3	7.39
			Btnl2-KO	17.9	9.72	14.1	13.4	9.98
		Jejunum	WT	20.6	13.3	7.04	12.2	11.4
			Btnl2-KO	11.9	10.1	12.3	7.09	9.97
		Ileum	WT	10.9	12.1	7.11	12.8
			Btnl2-KO	12.3	15.9	9.49	10.2

## Sheet: Main Fig.5
Figure 5A
		Segment	Genotype	TRGV1*02	TRGV2*01	TRGV3*01	TRGV4*01	TRGV5*01	TRGV6*02	TRGV7*02
	% in total TRGV chains	Duodenum	WT	9.81566	28.7527	0.263347	7.97223	0.071822	0.143644	52.9806
			Btnl2-KO	11.2122	24.834	0.565527	9.17138	0.196705	0.245881	53.7743
		Jejunum	WT	10.0104	25.9385	0.286757	7.55996	0.234619	0.078206	55.8916
			Btnl2-KO	10.2733	25.7844	0.328947	8.52733	0.101215	0.126518	54.8583
		Ileum	WT	9.28035	28.2045	0.36346	8.57766	0.121153	0.169615	53.2833
			Btnl2-KO	11.9325	25.0312	0.270721	11.4952	0.041649	0.187422	51.0412
		Segment	Genotype	TRDV1*01	TRDV2-2*01	TRDV2-2*02	TRDV4*01	TRDV5*01	TRDV5*02	TRAV13-4/DV7*01	TRAV14D-3/DV8*01	TRAV14D-3/DV8*02	TRAV15-1/DV6-1*01	TRAV15-2/DV6-2*01	TRAV15D-1/DV6D-1*02	TRAV15D-2/DV6D-2*03	TRAV16D/DV11*01	TRAV16D/DV11*02	TRAV21/DV12*01
	% in total TRDV chains	Duodenum	WT	2.88136	25.1574	0.048426	0.024213	0.556901	17.7724	7.84504	0	0.31477	2.49395	0	17.845	23.9467	0.024213	0.024213	1.06537
			Btnl2-KO	3.66675	23.7216	0	0.074832	0.374158	14.7169	6.95934	0	0.44899	3.21776	0.024944	20.2794	24.6695	0	0	1.84585
		Jejunum	WT	4.58345	27.0963	0	0.053923	0.485306	16.8239	6.92909	0	0.37746	3.04664	0	16.2308	23.5643	0.026961	0.053923	0.727959
			Btnl2-KO	4.66049	24.1794	0.025056	0	0.400902	19.3686	7.26635	0	0.55124	3.35755	0	16.8128	21.6487	0	0.025056	1.70383
		Ileum	WT	3.59551	25.2934	0.024969	0.174782	0.749064	18.5019	7.94008	0	0.299625	2.99626	0	13.3833	26.1673	0	0	0.873908
			Btnl2-KO	3.81075	23.2498	0	0.021409	0.642261	18.647	7.79276	0.021409	0.256904	3.48962	0	18.6042	21.8797	0	0.064226	1.52002
Figure 5D
		Segment	Genotype	TRGV	TRDV
	D50 index	Duodenum	WT	4.82986	17.6148
			Btnl2-KO	4.74183	19.0299
		Jejunum	WT	5.57576	18.621
			Btnl2-KO	4.98339	20.1931
		Ileum	WT	5.11034	17.9903
			Btnl2-KO	4.27757	18.4748

## Sheet: Main Fig.6
Figure 6D
		Genotype/cluster	0	1	2	3	4
	Proportion of CDR3𝛄 cells per UMAP cluster	WT	0.372685	0.474537	0.0578704	0.0694444	0.025463
		Btnl2-KO	0.512931	0.314655	0.0323276	0.101293	0.0387931

## Sheet: Main Fig.7
Figure 7A
		Body weight (%)
		Water				3% DSS
	Days	WT		Btnl2-KO		WT								Btnl2-KO
	1	100	100	100	100	100	100	100	100	100	100	100	100	100	100	100	100	100	100	100	100	100	100	100
	5	100.457	97.8814	100.488	102.655	98.2993	100.752	100.851	98.3193	100.437	94.3775	101.914	101.21	103.54	100	97.9079	99.537	97.4138	100	100.948	94.6768	102.283	95.614	100.858
	6	97.2603	96.1864	99.0244	102.655	93.5374	93.985	97.8723	91.5966	97.3799	88.3534	97.6077	96.7742	97.7876	93.1559	89.5397	93.9815	92.6724	94.8936	95.2607	87.8327	92.6941	91.6667	92.2747
	7	99.0868	98.7288	101.463	104.867	89.4558	92.4812	92.766	89.4958	94.3231	86.747	92.823	95.9677	94.2478	88.9734	87.4477	89.3519	89.6552	97.0213	90.9953	82.8897	88.1279	88.5965	87.5536
	8	100.457	100.847	100.976	105.31	86.3946	90.2256	87.6596	84.0336	84.7162	84.3373	87.5598	87.9032	87.6106	78.327	82.4268	83.3333	82.7586	90.6383	88.6256	78.7072	80.8219	82.8947	81.1159
	11	99.5434	97.8814	101.463	102.655	79.932	86.8421	83.4043	84.4538	83.8428	85.9438	80.8612	81.4516	83.6283	73.7643	80.7531	82.4074	80.6034	80.8511	78.673	71.1027	73.0594	78.9474	81.5451
	12	100	98.7288	102.927	103.097	78.2313	90.2256	89.7872	92.0168	87.7729	86.747	84.689	88.3065	87.6106	76.4259	83.682	87.963	78.8793	82.5532	78.1991	70.7224	76.2557	77.193	85.4077
	13	100.913	101.271	103.415	103.54	79.2517	91.3534	89.3617	95.3782	91.2664	85.5422	88.0383	88.7097	91.5929	79.0875	83.682	90.2778	83.6207	79.1489	74.8815	71.1027	77.6256	84.6491	86.2661
	14	101.826	102.542	102.439	104.425	80.6122	91.3534	92.766	98.7395	96.9432	87.1486	92.3445	93.1452	91.5929	87.0722	86.1925	90.2778	84.0517	80.4255	74.8815	74.5247	79.4521	91.6667	94.8498
	15	101.826	102.542	102.439	104.425	81.2925	91.3534	90.6383	97.479	98.69	87.1486	97.6077	91.129	92.4779	88.2129	89.9582	92.1296	91.3793	80.8511	84.3602	77.1863	90.411	93.8596	90.9871
Figure 7B
		Genotype	Colon length (cm)
	Water	WT	8.2	8.2	9.1	8.7
		Btnl2-KO	8.1	7.3	8.6	8.6	8
	DSS	WT	7.5	7.6	7.1	7.6	8.2	7.3	6.7	8
		Btnl2-KO	7.1	7	7	6.7	6.6	7.2	6.8	7.3	6.8	7.5	7.4
Figure 7C
		Genotype	Pathology score
	Water	WT	2	2
		Btnl2-KO	1	2
	DSS	WT	8	12	9	10	6	15	4	4
		Btnl2-KO	13	6	10	12	11	9	8	11	13	8	4
Figure 7D
		Genotype	MPO (ng per mg of total protein)
	Water	WT	13.5464	16.9137
		Btnl2-KO	12.2676	10.2158
	DSS	WT	6442.95	803.415	9987.88	5261.9	913.099	7983.93	1031.38	4738.6
		Btnl2-KO	114.385	2488.75	757.984	18014.7	9219.41	3940.94	11238.5	3135.13	4939.34	3918.89	1770.67
Figure 7E
		Genotype	IFN𝛄 (pg per mg of total protein)
	Water	WT	2.88279	1.6633
		Btnl2-KO	22.7425	2.60016
	DSS	WT	3.56899	1.67184	2.55018	0.935418	2.49694	2.75411	62.6104
		Btnl2-KO	27.574	114.534	3.00029	119.255	24.9874	189.834	46.7159	4.00254	11.6133	42.3884	11.7804
		Genotype	IL6 (pg per mg of total protein)
	Water	WT	24.8451	22.11
		Btnl2-KO	944.774	219.759
	DSS	WT	20.89	22.7398	28.1118	25.7879	6.39328	33.1915	232.771	5876.81
		Btnl2-KO	2767.91	3223.27	27.1409	7911.97	1981.11	3083.03	1940.68	34.4955	15337.7	3978.71	15558.4
		Genotype	KC-GRO (pg per mg of total protein)
	Water	WT	14.3282	15.9163
		Btnl2-KO	325.327	92.3261
	DSS	WT	16.4681	10.5647	29.3833	27.3065	5.36689	23.8935	97.7925	1266.12
		Btnl2-KO	843.957	720.763	17.9626	1188.56	513.942	780.505	668.261	19.8936	2637.33	857.188	2675.28
		Genotype	TNF𝛂 (pg per mg of total protein)
	Water	WT	5.06985	5.64524
		Btnl2-KO	61.2635	33.6616
	DSS	WT	2.0207	4.1706	5.51232	4.32451	3.77907	8.47462	35.6547	253.055
		Btnl2-KO	480.765	436.206	5.30128	395.058	90.0855	278.515	125.843	7.0391	261.054	171.323	264.811
		Genotype	IL1β (pg per mg of total protein)
	Water	WT	8.45231	4.4633
		Btnl2-KO	191.782	29.0853
	DSS	WT	4.16687	12.4953	6.74108	7.40623	11.3405	6.70028	30.8074	1194.47
		Btnl2-KO	2831.11	2541.13	6.55376	2256.04	259.496	1219.72	393.943	11.7354	872.645	808.68	885.203
Figure 7F
		Genotype	Granzyme A (relative expression levels)
	Water	WT	0.117133	0.112031
		Btnl2-KO	0.0793149	0.151541
	DSS	WT	0.205799	0.392444	0.326084	0.403482	0.645982	1	0.318498	0.947079
		Btnl2-KO	0.939499	0.561975	1.50283	1.66105	0.550343	0.466289	1.16579	0.622461	0.807008	0.966664	0.681844
Figure 7G
		Genotype	Btnl2 (relative expression levels)
	Water	WT	0.817807	1
		Btnl2-KO	0	0
	DSS	WT	1.6335	3.14345	1.57324	1.98011	3.01141	4.62295
		Btnl2-KO	0	0	0	0	0	0	0	0	0	0	0
		Genotype	Btnl1 (relative expression levels)
	Water	WT	0.935238	1
		Btnl2-KO	0.17212	0.0934158
	DSS	WT	0.174968	0.481566	0.19276	0.0693577	0.400502	0.408128
		Btnl2-KO	0.0126771	0.0263006	0.00575952	0.00626332	0.0005327	0.0454009	0.033097	0.00862113	0.0393596	0.023481	0.230744
		Genotype	Btnl6 (relative expression levels)
	Water	WT	1.4586	1
		Btnl2-KO	1.71815	1.72264
	DSS	WT	0.5649	1.13326	0.574084	0.40496	0.947799	0.672945
		Btnl2-KO	0.290505	0.978756	0.416799	0.362733	0.0332962	0.619449	0.439153	0.644699	0.568352	0.544757	1.54238

## Sheet: Sup Fig.1
Figure S1
		Genotype	H2 locus - ileum
H2 locus - Ileum (TPM)	H2-Aa	WT	430.871	332.405
		Btnl2-KO	81.6545	339.219	186.376
	H2-Ab1	WT	327.305	320.234
		Btnl2-KO	91.0031	333.491	224.195
	H2-Eb1	WT	283.326	245.331
		Btnl2-KO	84.081	264.942	161.872
	Tap1	WT	71.3838	56.7542
		Btnl2-KO	40.5839	59.7673	40.399
	Tap2	WT	20.8978	18.9761
		Btnl2-KO	18.7297	22.1609	14.2059
		Genotype	Btnl2
Btnl2 (TPM)	Duodenum	WT	28.043	38.1839	29.2213
		Btnl2-KO	4.50816	0.214748
	Jejunum	WT	19.382	37.957	21.6005
		Btnl2-KO	0.334204	0.331341
	Ileum	WT	20.6056	15.652
		Btnl2-KO	0.303353	0.263949	0.292175
		Genotype	Btnl1
Btnl1 (TPM)	Duodenum	WT	103.222	145.077	107.665
		Btnl2-KO	60.7796	68.7806
	Jejunum	WT	76.1973	125.877	57.4698
		Btnl2-KO	48.3776	42.0843
	Ileum	WT	100.588	63.6527
		Btnl2-KO	44.3061	49.64	30.1396
		Genotype	BC051142
BC051142 (TPM)	Duodenum	WT	0.202778	0.421425	0.434839
		Btnl2-KO	0.902057	0.31447
	Jejunum	WT	0.594596	0.436973	0.388137
		Btnl2-KO	0.383906	0.231374
	Ileum	WT	1.1319	0.739321
		Btnl2-KO	0.423052	1.06079	1.14247
		Genotype	Btnl4
Btnl4 (TPM)	Duodenum	WT	30.2711	45.592	60.8447
		Btnl2-KO	76.9132	27.1712
	Jejunum	WT	54.8146	52.2481	21.8253
		Btnl2-KO	40.6568	43.4214
	Ileum	WT	75.2711	41.5057
		Btnl2-KO	50.381	58.2049	46.0405
		Genotype	Btnl5-ps
Btnl5-ps (TPM)	Duodenum	WT	68.5582	134.845	104.827
		Btnl2-KO	161.594	60.6699
	Jejunum	WT	89.7128	100.323	47.8438
		Btnl2-KO	84.7642	69.4901
	Ileum	WT	165.479	90.3066
		Btnl2-KO	76.7421	110.245	74.165
		Genotype	Btnl6
Btnl6 (TPM)	Duodenum	WT	89.0314	159.873	141.864
		Btnl2-KO	157.703	86.0382
	Jejunum	WT	112.362	140.107	74.4392
		Btnl2-KO	104.368	89.8165
	Ileum	WT	187.391	104.746
		Btnl2-KO	107.418	130.143	83.0969
		Genotype	Notch4
Notch4 (TPM)	Duodenum	WT	0.443222	0.221053	0.433622
		Btnl2-KO	1.63494	0.366572
	Jejunum	WT	0.983198	0.616746	0.472126
		Btnl2-KO	0.49593	0.465037
	Ileum	WT	1.36086	1.19897
		Btnl2-KO	0.454003	1.41505	1.07402
		Genotype	Ppt2
Ppt2 (TPM)	Duodenum	WT	26.5792	34.2471	27.0398
		Btnl2-KO	40.9317	22.5838
	Jejunum	WT	25.8826	30.1975	15.0612
		Btnl2-KO	18.1715	16.604
	Ileum	WT	34.9989	23.1614
		Btnl2-KO	20.3605	29.4922	18.7383

## Sheet: Sup Fig.2
Figure S2A
			Epithelial sloughing fold change Btnl2-KO score vs WT score
		Genotype
	Duodenum	WT	1	1
		Btnl2-KO	0.66	0.66
	Jejunum	WT	1	1
		Btnl2-KO	1.5	1
	Ileum	WT	1	1
		Btnl2-KO	0.66	1
Figure S2B
		Genotype	TGF𝛃1
	TGF𝛃1 (TPM)	WT	9.20183	11.1613	12.0569	13.8653	21.7054	25.6057	16.6432
		Btnl2-KO	10.3793	9.79297	5.7546	13.4146	16.8972	14.0156	9.63346
		Genotype	IL1𝛃
	IL1𝛃 (TPM)	WT	2.05702	2.16662	3.17102	4.43212	2.23521	6.40489	2.83116
		Btnl2-KO	3.23962	2.03339	1.79971	2.93333	2.85682	2.49711	1.99787
		Genotype	IL2
	IL2 (TPM)	WT	0.169909	0	0.222668	0.197437	0	0.224056	0.0845675
		Btnl2-KO	0.128034	0	0	0.222429	0.103816	0.100495	0.243964
		Genotype	IL6
	IL6 (TPM)	WT	0.22162	0.170571	0	0.257715	0.160529	0	0
		Btnl2-KO	0.109868	0.0827551	0.399486	0.0968056	0	0	0.42419
		Genotype	IL7
	IL7 (TPM)	WT	2.32882	5.08752	4.75001	4.58224	3.78113	4.11828	3.18128
		Btnl2-KO	3.84695	4.30045	2.69948	4.15643	4.71301	3.39711	4.22495
		Genotype	IL10
	IL10 (TPM)	WT	0.430277	0.213125	0.161182	0.357346	0.267231	1.04449	0.550799
		Btnl2-KO	0.365761	0.206639	0.0831655	0.0805851	0.520965	0	0.264844
		Genotype	IL15
	IL15 (TPM)	WT	9.98419	18.0294	20.9129	11.7695	5.8843	8.32898	6.34523
		Btnl2-KO	19.95	16.1837	12.1757	17.6026	13.8788	14.7023	9.28274
		Genotype	IL17A
	IL17A (TPM)	WT	0.137154	0.158362	0.0897966	1.27562	0.223537	2.15047	0.477784
		Btnl2-KO	0	0.230355	0.0927117	0.179634	0.747098	0.565928	0.0984335
		Genotype	IL18
	IL18 (TPM)	WT	15.7605	13.9224	16.7635	25.8724	35.0565	15.7514	12.4607
		Btnl2-KO	32.6814	12.0474	20.0571	18.1014	25.2556	18.0384	7.7202
		Genotype	IL33
	IL33 (TPM)	WT	8.5229	5.6364	5.23078	6.96311	20.7899	6.791	9.90491
		Btnl2-KO	10.3678	5.46599	8.22546	5.81248	5.02514	3.96029	13.9653
Figure S2C
		Gene	Fold change Btnl2-KO reads vs WT reads	P value
		Prdm1	0.626866	0.850838
		Gapdh	0.764083	0.850838
		Neurod1	0.877299	0.987884
		Hes1	0.89879	0.942936
		Il22ra1	0.915723	0.931547
		Nox1	0.92475	0.987884
		Mybl2	0.92514	0.962331
		Gadd45gip1	0.928661	0.987884
		Cdh17	0.932678	0.986051
		Ptk6	0.951176	0.987884
		Stk11ip	0.966883	0.987884
		Cdx1	0.976675	0.996588
		Gata6	0.978332	0.987884
		Tgfbr2	0.985811	0.987884
		Nkx2-2	0.991666	0.99996
		Gata4	0.993424	0.99996
		Lgr5	0.994979	0.99996
		Exoc2	1.01992	0.987884
		Notch1	1.0203	0.987884
		Dll1	1.04787	0.987884
		Ctnnb1	1.06381	0.956547
		Foxa1	1.13563	0.987884
		Fzd5	1.1607	0.850838
		Bmpr1a	1.24369	0.850838
		Lyz1	1.2516	0.942936

## Sheet: Sup Fig.3
Figure S3A
			Genotype	% in CD45+
Ileal Lamina Propria		B cells	WT	13.5	9.91	10.6
			Btnl2-KO	14	20	14.9
		CD4+T cells	WT	33.1	37.9	39.6	44.3	35.3	29.8
			Btnl2-KO	49.6	48.6	6.29	49.2	43.5	25.6
		CD8+T cells	WT	6.28	8.48	5.84	7.54	5.68	7.99
			Btnl2-KO	8.8	9.19	1.08	10.7	7.55	8.36
		ROR𝛄t+ Th17 cells	WT	13.4	5.35	4.99	12.7	14.8	16.4	17.3	12.4	13.8	15.5	10.5	11	8.59
			Btnl2-KO	3.74	3.46	11.6	12.3	10.3	16	15	14.8	1.66	13.5	16	5.87
		FoxP3+ Tregs	WT	4.21	1.51	1.13	2.87	6.73	7.57	6.25	3.97	4.24	5.67	7.74	4.91	4.45
			Btnl2-KO	6.08	5.54	1.08	5.3	4.27	3.61	7.82	8.61	8.93	1.41	1.01	2.82
		ROR𝛄t+ ILC3	WT	11.5	10.1	13.2	10.7	7.95	17.2	9.35	14.2	12.8	5.44	4.68	3.14	6.35
			Btnl2-KO	3.47	1.98	6.56	12.5	12.4	8.2	6.86	6.99	1.47	5.99	8.35	10.9
	ROR𝛄t+ ILC3 subsets	cKIT+ NKp46-	WT	1.6	1.41	1.05	1.72	1.4	1.7	2.12	3.31	2.4	4.86	2.49	2.17	5.84
			Btnl2-KO	0.89	1.14	0.13	0.6	1.61	2.12	1.9	5.35	1.06	1.58	0.66	1.95
		cKIT+ NKp46+	WT	1.32	1.23	0.67	1.4	3.97	6.52	5.42	3.75	3.45	4.18	4.35	2.76	6.2
			Btnl2-KO	2.98	2.63	1.11	1.97	3.77	4.56	5.4	3.61	3.62	0.76	0.37	1.88
		cKIT- NKp46-	WT	2.06	1.67	1.15	2.77	2.78	4.37	3.74	3.77	3.52	3.44	3.17	2.43	4.21
			Btnl2-KO	2.61	2.77	0.23	3.11	2.5	3.53	3.59	1.37	2.48	0.9	0.76	2.17
		Ly6chighCD11b+ Monocytes	WT	0.13	0.12	0.1
			Btnl2-KO	0.088	0.037	0.091
		Ly6cmidCD11b+ Neutrophils	WT	0.17	0.14	0.17
			Btnl2-KO	0.12	0.062	0.33
		CD11c+MHCII+ Dendritic cells	WT	5.04	5.93	5.04
			Btnl2-KO	4.42	11.8	7.07
	CD11c+ MHCII+ Dendritic cell subsets	CD103+ CD11b-	WT	0.47	0.7	0.57
			Btnl2-KO	0.56	1.43	0.31
		CD103+ CD11b+	WT	1.42	1.48	1.06
			Btnl2-KO	1.37	4.95	1.79
		CD103- CD11b+	WT	2.5	2.74	2.57
			Btnl2-KO	1.91	4.23	4.18
Figure S3B
			Genotype	% in CD45+
Mesenteric Lymph nodes		B cells	WT	40.3	48.2	43
			Btnl2-KO	40.6	50.1	48.9
		CD4+T cells	WT	33.5	35.1	31.1	33.8	34.4	37.1
			Btnl2-KO	34	28.5	27.4	34.2	32.8	33.6
		CD8+T cells	WT	25.9	25.1	22.1	23.7	22.5	24.2
			Btnl2-KO	15.8	22.3	17.9	21	19.7	20.6
		ROR𝛄t+ Th17 cells	WT	0.24	0.18	1.3	1.45	0.79	1.09	0.8	1.86
			Btnl2-KO	0.89	0.69	0.71	0.4	0.34	0.49	0.32	0.29	0.34	0.29	0.56	0.26
		FoxP3+ Tregs	WT	4.14	4.55	4.09	3.74	3.4	3.62	1.247	1.497
			Btnl2-KO	1.501	2.61	1.245	2.3	1.97	2.066	4.16	3.32	4.82	3.76	3.5	3.57
		ROR𝛄t+ ILC3	WT	0.18	0.2	0.07	0.09	0.08	0.07	0.07	0.1
			Btnl2-KO	0.1	0.08	0.21	0.12	0.14	0.21	0.19	0.17	0.1	0.14	0.11	0.14
	ROR𝛄t+ ILC3 subsets	cKIT+ NKp46-	WT	0.035	0.061	0.044	0.045	0.024	0.057
			Btnl2-KO	0.061	0.042	0.059	0.049	0.058	0.11	0.09	0.088	0.056	0.073	0.059	0.068
		cKIT+ NKp46+	WT	0.00697	0.00799	0.011	0.00612	0.012	0.00771
			Btnl2-KO	0.00674	0.00627	0.025	0.00761	0.021	0.00855	0.00491	0.00349	0.00209	0.00257	0.00205	0.00426
		cKIT- NKp46-	WT	0.024	0.016	0.02	0.013	0.03	0.023
			Btnl2-KO	0.026	0.028	0.11	0.056	0.048	0.075	0.08	0.068	0.043	0.057	0.042	0.058
		Ly6chighCD11b+ Monocytes	WT	0.00278	0.00373	0.00133
			Btnl2-KO	0.00181	0.000672	0.000466
		Ly6cmidCD11b+ Neutrophils	WT	0.034	0.048	0.019
			Btnl2-KO	0.026	0.017	0.011
		CD11c+MHCII+ Migratory Dendritic cells	WT	0.66	0.52	0.68
			Btnl2-KO	0.66	0.46	0.44
	CD11c+ MHCII+ Migratory Dendritic cell subsets	CD103+ CD11b-	WT	0.2	0.14	0.21
			Btnl2-KO	0.23	0.17	0.14
		CD103+ CD11b+	WT	0.27	0.23	0.24
			Btnl2-KO	0.23	0.12	0.18
		CD103- CD11b+	WT	0.15	0.12	0.17
			Btnl2-KO	0.16	0.13	0.094
		CD11c+MHCII+ Resident Dendritic cells	WT	0.2	0.27	0.16
			Btnl2-KO	0.17	0.16	0.17
Figure S3C
			Genotype	% in CD45+
Peyer's Patches		B cells	WT	82.9	81.3	78.4
			Btnl2-KO	79.9	83.2	79.5
		CD4+T cells	WT	7.02	7.69	10.1
			Btnl2-KO	7.03	6.11	8.51
		CD8+T cells	WT	3.38	2.39	4.11
			Btnl2-KO	3.17	2.36	3.76
		ROR𝛄t+ Th17 cells	WT	0.43	0.58	0.35
			Btnl2-KO	0.29	0.32	0.45
		FoxP3+ Tregs	WT	0.72	1.06	1.28
			Btnl2-KO	0.91	0.81	0.959
		ROR𝛄t+ ILC3	WT	0.57	0.78	0.56
			Btnl2-KO	0.9	0.64	0.6
	ROR𝛄t+ ILC3 subsets	cKIT+ NKp46-	WT	0.39	0.55	0.39
			Btnl2-KO	0.53	0.41	0.35
		cKIT+ NKp46+	WT	0.11	0.13	0.11
			Btnl2-KO	0.28	0.18	0.19
		cKIT- NKp46-	WT	0.051	0.07	0.038
			Btnl2-KO	0.054	0.035	0.03
		Ly6chighCD11b+ Monocytes	WT	0.012	0.00923	0.00225
			Btnl2-KO	0.01	0.00206	0.00603
		Ly6cmidCD11b+ Neutrophils	WT	0.014	0.026	0.023
			Btnl2-KO	0.045	0.00618	0.06
		CD11c+MHCII+ Dendritic cells	WT	0.11	0.19	0.13
			Btnl2-KO	0.12	0.13	0.16
	CD11c+ MHCII+ Dendritic cell subsets	CD103+ CD11b-	WT	0.00914	0.02	0.016
			Btnl2-KO	0.025	0.025	0.021
		CD103+ CD11b+	WT	0.026	0.029	0.023
			Btnl2-KO	0.02	0.025	0.042
		CD103- CD11b+	WT	0.042	0.069	0.059
			Btnl2-KO	0.056	0.046	0.078

## Sheet: Sup Fig.4
Figure S4B
		Fc fusion protein	% Activation
	𝛂-CD3 + Fc fusions	no Fc	88.8748	96.2881	93.3493	85.4173	91.7753
		mFc	75.8087	86.3435	90.7177	77.2382	87.9473
		BTNL2-Fc	41.0689	30.8864	58.9713	31.4112	41.8863
		PDL1-Fc	48.1013	37.2576	45.4545	32.3217	41.4702
		PDL2-Fc	64.4163	42.9363	60.6459	48.1032	64.4938
		Fc fusion protein	% Suppression of proliferation
	𝛂-CD3 + Fc fusions	no Fc	0	0	0	0	0
		mFc	35.7843	7.55495	7.3913	14	3.37243
		BTNL2-Fc	80.2288	66.0714	57.1014	73.6667	62.9032
		PDL1-Fc	74.8366	61.4011	73.6232	74.3333	64.6628
		PDL2-Fc	53.5948	54.8077	48.9855	55.8333	33.4311
		Fc fusion protein	% Activation
	𝛂-CD3/𝛂-CD28 + Fc fusions	no Fc	92.1097	97.687	91.2799	90.3187	95.6311
		mFc	80.872	91.1634	87.6794	89.7724	96.0333
		BTNL2-Fc	53.8678	45.1524	57.6555	44.7648	52.0111
		PDL1-Fc	52.7426	44.0443	50.5981	46.5857	61.4424
		PDL2-Fc	67.7918	63.2964	68.6603	67.2231	81.5534
		Fc fusion protein	% Suppression of proliferation
	𝛂-CD3/𝛂-CD28 + Fc fusions	no Fc	0	0	0	0	0
		mFc	25.4844	10.7579	4.16667	0	0
		BTNL2-Fc	66.617	61.6137	51.0417	59.1331	59.6515
		PDL1-Fc	69.1505	60.3912	66.8155	57.5851	46.2466
		PDL2-Fc	37.5559	43.154	36.3095	38.5449	20.3753
Figure S4C
		Fc fusion protein	IL-2 (pg/mL)
	𝛂-CD3 + Fc fusions	Unstimulated	28.1867	464.511	7.60202	517.167	25.9929
		no Fc	44572.1	57153.1	64556.6	97134.1	77738.8
		BTNL2-Fc	6099.39	11689.1	14951.1	33366.9	9154.56
		PDL1-Fc	1088.95	4309.36	6688.73	9512.96	3265.1
		PDL2-Fc	2481.53	8628.14	9457.07	14975.2	10356.4
		Fc fusion protein	TNF𝛂 (pg/mL)
	𝛂-CD3 + Fc fusions	Unstimulated	190.76	173.663	142.872	224.961	207.986
		no Fc	7199.25	9177.17	8163.67	16458	14459.2
		BTNL2-Fc	2787.02	4306.5	4533.09	11247.1	3735.77
		PDL1-Fc	1131.46	1546.48	2139.24	5221.25	3481.42
		PDL2-Fc	1982.44	2795.44	2592.06	6427.05	3035.24
		Fc fusion protein	IL-6 (pg/mL)
	𝛂-CD3 + Fc fusions	Unstimulated	32.6794	35.8908	26.4296	52.3405	36.9598
		no Fc	791.164	1359.41	1448.74	5209.09	4002.36
		BTNL2-Fc	249.717	621.181	568.429	2125.38	1153.08
		PDL1-Fc	170.85	330.035	340.652	1096.24	1098.31
		PDL2-Fc	194.35	389.119	394.822	1429.46	2011.52
		Fc fusion protein	IFN𝛄 (pg/mL)
	𝛂-CD3 + Fc fusions	Unstimulated	32.6794	35.8908	26.4296	52.3405	36.9598
		no Fc	791.164	1359.41	1448.74	5209.09	4002.36
		BTNL2-Fc	249.717	621.181	568.429	2125.38	1153.08
		PDL1-Fc	170.85	330.035	340.652	1096.24	1098.31
		PDL2-Fc	194.35	389.119	394.822	1429.46	2011.52
		Fc fusion protein	IL-2 (pg/mL)
	𝛂-CD3/𝛂-CD28 + Fc fusions	Unstimulated	9.7086	62.6357	64.3561	46.7614
		no Fc	47510.9	66445.9	57777.3	56614.3	64373.5
		BTNL2-Fc	19668.1	18111.5	26309.6	20239.8	21854
		PDL1-Fc	9078.94	20508.1	22688.5	16338	19835.9
		PDL2-Fc	9905.13	12434.3	24712.5	17909.8	20569.7
		Fc fusion protein	TNF𝛂 (pg/mL)
	𝛂-CD3/𝛂-CD28 + Fc fusions	Unstimulated	54.9656	54.5482	64.3927	62.0568
		no Fc	1677.73	1872.51	1781.94	2384.92	2375.19
		BTNL2-Fc	1535.14	1392.08	1483.17	1895.61	1958.9
		PDL1-Fc	1073.82	1523.85	1470.96	1806.54	1919.83
		PDL2-Fc	1254.64	1431.45	1222.54	1670.06	1776.95
		Fc fusion protein	IL-6 (pg/mL)
	𝛂-CD3/𝛂-CD28 + Fc fusions	Unstimulated	5.63396	15.393	9.34408	20.3911	6.38288
		no Fc	1064.64	1742.66	1760.77	4364.03	3779.23
		BTNL2-Fc	360.732	512.407	671.856	1482.22	2275.81
		PDL1-Fc	202.045	506.448	788.973	1650.07	1556.07
		PDL2-Fc	314.912	626.313	390.928	1504.18	1235.97
		Fc fusion protein	IFN𝛄 (pg/mL)
	𝛂-CD3/𝛂-CD28 + Fc fusions	Unstimulated	0.430789	0.86084	0.35151	0.86084	0.566646
		no Fc	7114.33	5545.62	4512.19	7624.6	7123.4
		BTNL2-Fc	5660.42	4929.23	4557.89	7704.86	9065.2
		PDL1-Fc	3022.94	3873.88	2771.42	6509.36	7856.69
		PDL2-Fc	4698.35	3470.72	2261.55	6536.9	5952.32
Figure S4D
		Fc fusion protein	Median Fluorescence Intensity
	𝛂-CD3 + Fc fusions	Btnl2-Fc	483	498	528	396
		mFc	140	182	190	169
		FMO	43.4	37.2	33.4	39.6
		Fc fusion protein	Median Fluorescence Intensity
	𝛂-CD3/𝛂-CD28 + Fc fusions	Btnl2-Fc	423	283	269	236
		mFc	158	117	106	83.6
		FMO	43.4	43.2	32.9	33.4

[truncated: 2 more sheets: Sup Fig.8, Sup Fig.9]
